# Supplementary material for: A Voxel-Based Morphometric MRI Study in Young Adults with Borderline Personality Disorder
Source: PLoS One. 2016 Jan 25;11(1):e0147938. doi: 10.1371/journal.pone.0147938 (PMC4726531; doi:10.1371/journal.pone.0147938)
Supplement: S1 Dataset — (XLS) [file pone.0147938.s001.xls]

## Sheet: Zusammenfassung
	Proband ID	Group	gender	age	education	TIV		Behavioural Data								structural MRI Data
		(BPD/HC)	(1=male, 2=female)					CESD	SAI	TAI	CTQ_total scores					Two-sample t-Test			Multiple regression analysis
												Insecure attachment score of ASQ				MCC/PCC/Precuneus		Precuneus/MCC		Middle occipital gyrus
																(11 -40 34)			(-17 -48 43)	(41 -81 -5)
	1	BPD	1	23	17	1776.49		35	46	50	38	124
	2	BPD	1	23	17	1590.77		43	58	32	63	144
	3	BPD	2	23	17	1321.51		46	31	47	33.52	109
	4	BPD	2	22	17	1246.36		32	33	44	33	96
	5	BPD	2	23	17	1267.74		42	54	51	33.52	127
	6	BPD	2	22	17	1377.53		37	39	45	44.52	124
	8	BPD	2	22	17	1285.36		43	53.18	54	29	110
	9	BPD	2	23	17	1351.36		43	54	56	36	131
	10	BPD	1	25	17	1523.88		40	57	45	41	121
	12	BPD	1	25	16	1498.87		36	29	35	30.52	109
	13	BPD	1	25	16	1314.38		51	35	58	36.52	126
	14	BPD	2	22	16	1259.27		46	32	51	43	116
	15	BPD	1	23	16	1645.1		36	36	37	41.52	81
	16	BPD	1	23	16	1505.86		36	42	40	28	124
	18	BPD	1	23	16	1741.37		28	30	38	71.73	93
	19	BPD	1	22	16	1576.96		37	37	41	36.52	118
	20	BPD	2	22	16	1446.36		53	47	56	33.52	131
	21	BPD	2	23	16	1404.16		31	24	30	48	153
	24	BPD	1	22	16	1575.89		33	31	32	65	119
	26	BPD	1	22	16	1504.89		30	32	35	26	116
	31	BPD	2	23	14	1142.64		30	27	37	47	98
	32	BPD	2	22	16	1401.36		26	26	33	33	113
	33	BPD	1	22	16	1566.09		23	21	25	33	109
	34	BPD	2	22	16	1458.53		33	33	36	28	93
	35	BPD	2	22	16	1346.25		34	25	34	39	118
	39	BPD	1	25	16	1484.82		26	22	26	30	97
	40	BPD	1	25	16	1553.09		38	52	53	44	112
	41	BPD	1	22	16	1451.96		25	20	38	25	117
	43	BPD	2	22	16	1426.99		26	24	34	68	141
	44	BPD	2	22	16	1264.99		20	32	32	50	143
	45	BPD	2	22	16	1441.77		24	29	33	29	88
	48	BPD	1	25	18	1456.35		25	32	31	53	126
	56	BPD	2	25	18	1507.38		32	29	33	29	113
	71	BPD	1	22	16	1539.29		26	24	31	33	91
	17	HC	2	22	17	1365.36		45	43	43	25	102
	22	HC	2	22	16	1386.04		23	24	26	42	117
	23	HC	1	22	16	1602.53		31	36	46	32	106
	25	HC	2	24	17	1219.23		38	33	49	32.52	93
	27	HC	2	22	16	1445.44		50	39	47	28	123
	28	HC	2	22	17	1340.98		22	37	34	34	82
	29	HC	2	23	17	1263.42		49	46	43	29	106
	30	HC	1	22	17	1426.04		37	39	45	33	80
	36	HC	2	22	17	1330.9		32	28	48	30	100
	37	HC	2	23	17	1313.7		42	62	52	32	112
	38	HC	1	22	17	1407.93		33	35	43	31	89
	42	HC	2	23	17	1250.24		56	24	56	27.52	92
	46	HC	2	24	17	1472.46		24	22	27	25	93
	47	HC	2	23	17	1260.32		30	30	32	25	83
	49	HC	2	24	17	1290.32		26	31	32	28	82
	50	HC	2	23	17	1311.52		28	30	41	25	103
	51	HC	2	23	17	1451.22		24	23	26	26.25	107
	52	HC	1	23	16	1356		32	29	36	37	88
	54	HC	2	23	16	1375.24		31	30	35	25	104
	55	HC	1	24	18	1429.13		21	21	28	30	92
	57	HC	2	24	18	1503.72		27	24	36	29	106
	58	HC	1	22	17	1507.62		28	23	27	27	96
	59	HC	1	24	14	1453.68		22	29	29	38	87
	60	HC	1	24	17	1520.1		27	29	35	25	88
	61	HC	1	24	17	1449.25		24	23	28	26	81
	62	HC	1	22	17	1653.82		21	27	24	29	92
	63	HC	2	24	17	1411.11		34	33	35	25	67
	64	HC	1	22	17	1524.03		28	20	33	32	102
	66	HC	1	23	16	1617.82		25	28	32	31	109
	67	HC	1	23	16	1538.5		32	26	33	32	93.18
	68	HC	1	23	16	1613.13		25	35	33	28	86
	69	HC	2	23	16	1376.43		29	36	35	31	94
	70	HC	2	22	16	1294.45		26	27	34	29	96.19
	72	HC	1	23	16	1610.9		26	27	34	27	98
